# Supplementary material for: Longitudinal Monitoring of Mono- and Coinfections Involving Primary Porcine Reproductive Viruses (PCV2, PPV1, and PRRSV) as Well as Emerging Viruses (PCV3, PCV4, and nPPVs) in Primiparous and Multiparous Sows and Their Litters
Source: Pathogens. 2025 Jun 7;14(6):573. doi: 10.3390/pathogens14060573 (PMC12196009; doi:10.3390/pathogens14060573)
Supplement: Supplementary file 1 [file pathogens-14-00573-s001.zip]

Archive with 1 entries (1 files):
- pathogens-3631506-supplementary.pdf
